# Supplementary material for: Conserved Enzymatic Peptides in Bitis arietans Venom Revealed by Comparative Proteomics: Implications for Cross-Reactive Antibody Targeting
Source: Int J Mol Sci. 2026 Jan 31;27(3):1431. doi: 10.3390/ijms27031431 (PMC12898025; doi:10.3390/ijms27031431)
Supplement: Supplementary file 1 [file ijms-27-01431-s001.zip]

Archive with 6 entries (6 files):
- Supplementary material 1 - Figure S1.pdf
- Supplementary material 2 - Figure S2.pdf
- Supplementary material 3 - Figure S3.pdf
- Supplementary material 4 - Table S1.pdf
- Supplementary material 5 - Table S2.pdf
- Supplementary material 6 - Table S3.pdf
